# Supplementary material for: SMYD3 Modulates the HGF/MET Signaling Pathway in Gastric Cancer
Source: Cells. 2023 Oct 18;12(20):2481. doi: 10.3390/cells12202481 (PMC10605494; doi:10.3390/cells12202481)
Supplement: Supplementary file 1 [file cells-12-02481-s001.zip]

Archive with 1 entries (1 files):
- cells-2550389-supplementary.pdf
